# Supplementary material for: The CYP80A and CYP80G Are Involved in the Biosynthesis of Benzylisoquinoline Alkaloids in the Sacred Lotus (Nelumbo nucifera)
Source: Int J Mol Sci. 2024 Jan 5;25(2):702. doi: 10.3390/ijms25020702 (PMC10815925; doi:10.3390/ijms25020702)
Supplement: Supplementary file 1 [file ijms-25-00702-s001.zip]

Archive with 1 entries (1 files):
- ijms-2676057-supplementary.pdf
